# Supplementary material for: Nucleoside Diphosphate Kinase Family: Evolutionary Analysis and Protective Role in Mitochondrial ROS Production
Source: Plants (Basel). 2026 Apr 9;15(8):1156. doi: 10.3390/plants15081156 (PMC13120501; doi:10.3390/plants15081156)
Supplement: Supplementary file 1 [file plants-15-01156-s001.zip]

Archive with 1 entries (1 files):
- plants-4222200-supplementary.pdf
